# Supplementary material for: Sequential Multiple Imputation for Real-World Health-Related Quality of Life Missing Data after Bariatric Surgery
Source: Int J Environ Res Public Health. 2022 Aug 30;19(17):10827. doi: 10.3390/ijerph191710827 (PMC9518315; doi:10.3390/ijerph191710827)
Supplement: Supplementary file 1 [file ijerph-19-10827-s001.zip]

Archive with 1 entries (1 files):
- ijerph-1846547-supplementary.pdf
